# Supplementary material for: Host intestinal microbiota adaptive changes following Paranosema locustae infection and mechanism of chronic pathogenesis
Source: J Insect Sci. 2026 Mar 30;26(2):ieag027. doi: 10.1093/jisesa/ieag027 (PMC13035071; doi:10.1093/jisesa/ieag027)
Supplement: ieag027_Supplementary_Data [file ieag027_supplementary_data.zip]

Archive with 4 entries (4 files):
- Legends of Supplementary Figure files.docx
- Supplementary Table.docx
- Figure S1.docx
- Figure S2.docx
